# Supplementary material for: TNF-α Priming Elicits Robust Immunomodulatory Potential of Human Tonsil-Derived Mesenchymal Stem Cells to Alleviate Murine Colitis
Source: Biomedicines. 2020 Dec 2;8(12):561. doi: 10.3390/biomedicines8120561 (PMC7760130; doi:10.3390/biomedicines8120561)
Supplement: Supplementary file 1 [file biomedicines-08-00561-s001.zip]

Archive with 1 entries (1 files):
- biomedicines-1013563-supplementary.docx
